# Supplementary material for: Gut dysbacteriosis induces expression differences in the adult head transcriptome of Spodoptera frugiperda in a sex-specific manner
Source: BMC Microbiol. 2023 Dec 7;23:388. doi: 10.1186/s12866-023-03089-0 (PMC10702092; doi:10.1186/s12866-023-03089-0)
Supplement: Supplementary file 1 — Supplementary Material 1 [file 12866_2023_3089_MOESM1_ESM.xlsx]

## Sheet: Table S1
Table S1 Primers used for qRT-PCR
Primer name	Sequence(5'to3')
LOC118272383-F	GGTCCAAGAAAGGCGAGGAA
LOC118272383-R	CGAGCCTCTTGTTGAACCCTAA
HIVEP2-F	ATCCGTTGATTTGCTCGTCG
HIVEP2-R	CCATTAAAGCCGGTGGCAGA
LOC118281047-F	TCTGGTTGTGCTGGGAGTGT
LOC118281047-R	GGGCTGAAGTTGTGGTAGGTTG
LOC118281138-F	TCACGCCTTTTATCCCCGAA
LOC118281138-R	CTAGGAATGCGCCCAGTGTA
ZNF131-F	TTGCAAGGTGGAGAGGTTCG
ZNF131-R	GCAATTTTCTCCAATGACCCCT
LOC118265559-F	TTGGACATGCCCTAGCCAAA
LOC118265559-R	ACCGATGAAGCAGCGGAGTA
PGRP-F	AGACAACAATGGGACGGCTT
PGRP-R	ATCTCAGCACAACCAGCGTC
pll-F	GTCCAGAAGCGTGTCTAGTGTAT
pll-R	CCCGCCATTGTGTGTAGGAAT
GNBP3-F	AGGGTTCCTGTTGTAAAGCATGT
GNBP3-R	CCCGTAACCAACACCAACAAC
MSTRG.11938-F	CCGAGTGTTCCTGTTCGTGT
MSTRG.11938-R	GATTACTTCCCCAGCGCCTT
MSTRG.11940-F	TTCTCCCGAGTGTTCCTGTTC
MSTRG.11940-R	GCGGCCCACTTTCTCAATCT
MSTRG.12127-F	GCGAACACGAACAGGAACAC
MSTRG.12127-R	TTGCGGCCCATCTTCTCAAT
MSTRG.12130-F	TTCTCCCGAGTGTTCCTGTTC
MSTRG.12130-R	GCGGCCCACTTTCTCAATCT
GAPDH-F	CGACCAACTGTCTCGCTCCT
GAPDH-R	ACAGTTTTCCAGAGGGTCCGT

## Sheet: Table S2
Table S2 Data of 16S rRNA sequence
	Raw Reads	Average length(bp)	OTUs
C-female	404815	470.67	308
C-male	399141	473.33	532
T-female	388683	473.33	903
T-male	388037	473	913
Total/Average	1580676	472.58	2656

## Sheet: Table S3
Table S3 DEGs of untreated female head and male head
Gene ID	log2(fc)	PValue	FDR	Symbol
MSTRG.17780	13.0189	6.6103e-09	1.37668e-05	--
ncbi_118270353	4.54409	1.51263e-06	0.00148246	--
ncbi_118277295	3.94731	8.11911e-07	0.000899533	--
ncbi_118269569	3.51755	3.6077e-07	0.000500899	--
ncbi_118274402	3.17935	4.8697e-05	0.0238629	--
ncbi_118270302	3.04271	8.59618e-05	0.034932	--
ncbi_118269176	2.99377	5.2775e-05	0.0244246	hpd
ncbi_118274293	2.7415	0.000149521	0.0495485	--
MSTRG.11938	2.72908	8.029e-05	0.0334428	CECB
ncbi_118268518	2.53364	1.67027e-09	3.97549e-06	--
ncbi_118265819	2.36623	3.47466e-14	5.78913e-10	ZC3H10
ncbi_118262416	2.29462	5.59563e-13	4.66144e-09	DZIP1
ncbi_118265739	-2.3158	7.26829e-05	0.0318676	PBP
ncbi_118261935	-2.44592	7.22914e-06	0.00573546	Mgat4a
ncbi_118272022	-2.62102	3.09331e-05	0.0171792	fabG
ncbi_118266113	-2.63625	2.06634e-11	8.6068e-08	scrn3
ncbi_118276000	-2.77349	9.07963e-06	0.00687617	anon-3B1.2
ncbi_118279193	-2.95777	9.58956e-05	0.0380409	--
ncbi_118274216	-2.97147	2.74072e-06	0.00253684	--
ncbi_118275388	-2.98476	1.32868e-05	0.00962486	--
MSTRG.24373	-3.05769	0.000124942	0.0442905	--
ncbi_118267992	-3.20887	6.01897e-05	0.0271033	--
ncbi_118272074	-3.22473	2.42024e-07	0.000366578	--
MSTRG.24424	-3.28157	0.000120469	0.0442905	--
MSTRG.120	-3.32793	9.3656e-13	5.20134e-09	--
ncbi_118280846	-3.87149	1.46597e-05	0.0101769	--
ncbi_118268608	-3.89743	0.000152852	0.0495485	--
ncbi_118280181	-3.93195	3.43005e-05	0.0178588	--
ncbi_118268170	-4.21823	4.15761e-08	6.92699e-05	--
ncbi_118281368	-5.05021	7.82366e-07	0.000899533	--
ncbi_118266283	-5.13307	4.15581e-06	0.003462	--
ncbi_118281491	-5.62936	4.33128e-05	0.0218677	--
ncbi_118282018	-9.96578	7.98909e-10	2.21844e-06	Cow
MSTRG.419	-10.6196	8.63846e-07	0.000899533	--

## Sheet: Table S4
Table S4 DEGs of control female head and treated female heads
Gene ID	log2(fc)	PValue	FDR	Symbol
ncbi_118280171	-12.7164	1.54891e-09	2.95137e-06	--
ncbi_118265063	-11.0316	9.01915e-05	0.0226162	A4galt
ncbi_118270303	-10.7114	4.8031e-07	0.000246534	Tret1
ncbi_118280980	-10.5635	6.86798e-06	0.0022733	LCP17
ncbi_118272205	-10.3332	3.79174e-06	0.00142621	nsun4
ncbi_118281138	-10.2328	3.02639e-06	0.00120891	--
ncbi_118282018	-9.96578	1.69748e-07	0.000112373	Cow
ncbi_118281047	-9.10329	0.00013008	0.0307546	--
ncbi_118270594	-8.40372	1.67067e-08	1.53609e-05	CYP4C1
ncbi_118281232	-8.01755	1.81731e-13	1.00255e-09	Galt
ncbi_118270501	-7.01866	7.35001e-08	5.72126e-05	Mitofilin
ncbi_118280414	-6.8635	6.58696e-10	1.55735e-06	B1
ncbi_118280260	-6.27612	5.15383e-05	0.0146823	CG5065
ncbi_118270295	-6.10852	1.08605e-05	0.00329801	HtrA2
MSTRG.11999	-5.48371	5.23418e-05	0.0146823	--
ncbi_118278665	-4.79008	7.14318e-05	0.0190677	--
ncbi_118280991	-4.69515	2.54719e-08	2.1078e-05	HIVEP2
ncbi_118270359	-4.50368	6.69163e-07	0.000325725	GstD7
ncbi_118280412	-3.46211	1.08981e-07	7.84192e-05	--
ncbi_118281238	-3.40951	3.07836e-14	2.54735e-10	SLC2A3
ncbi_118281169	-2.79242	1.86164e-09	3.08102e-06	MCFD2
ncbi_118278639	-2.747	3.22959e-07	0.000190892	Fdx2
MSTRG.21423	-2.55874	3.47435e-09	5.07157e-06	--
ncbi_118282274	-2.42931	3.06792e-06	0.00120891	y
ncbi_118268649	-2.17416	7.6053e-08	5.72126e-05	--
ncbi_118280678	-2.12426	1.38292e-08	1.34631e-05	snk
ncbi_118278394	-2.09576	3.31077e-06	0.00127426	lrk-1
ncbi_118272383	2.05107	2.21486e-07	0.000140985	--
ncbi_118272365	2.11689	2.45002e-08	2.1078e-05	NTAN1
MSTRG.14684	2.18659	5.68311e-09	6.71825e-06	pol
ncbi_118274078	2.39768	6.95594e-05	0.0188723	ninaG
ncbi_118272492	2.40259	3.04569e-06	0.00120891	Elys
ncbi_118277653	2.57167	2.12693e-06	0.000926336	--
ncbi_118263451	2.71484	0.000193281	0.0444277	Ptp61F
ncbi_118272382	3.15721	6.72312e-06	0.00227077	slc38a10
ncbi_118267679	3.28182	1.6417e-06	0.000734328	--
ncbi_118264393	3.34696	5.25878e-06	0.00189202	--
ncbi_118271422	3.46785	2.65912e-07	0.000162994	--
ncbi_118272683	3.52356	3.67727e-09	5.07157e-06	BRI3
ncbi_118265509	3.79251	7.83899e-11	2.16226e-07	AGAP007347
ncbi_118265035	4.17326	0.000120932	0.0290061	--
ncbi_118277329	4.48044	4.91579e-07	0.000246534	COX23
ncbi_118263958	4.70485	0.000101623	0.0251024	Lgals9
ncbi_118269729	5.56949	7.31237e-16	1.2102e-11	--
MSTRG.6284	7.06717	1.62345e-11	5.37363e-08	--
ncbi_118272190	10.0154	3.02436e-06	0.00120891	SLC17A5
ncbi_118280663	10.9031	1.60497e-09	2.95137e-06	Hsp68

## Sheet: Table S5
Table S5 DEGs of control male head and treated male heads
Gene ID	log2(fc)	PValue	FDR	Symbol
MSTRG.17780	-13.0189	6.6223e-09	3.25077e-06	--
MSTRG.12130	-12.2896	0.00011085	0.0142314	CECA
ncbi_118270303	-12.1228	6.38265e-15	1.52181e-11	Tret1
ncbi_118275800	-12.0096	0.000328347	0.032236	--
ncbi_118276932	-11.9979	3.83605e-11	3.42669e-08	mai-2
ncbi_118265775	-10.2328	1.91783e-08	8.00217e-06	--
MSTRG.12127	-10.1674	0.000293234	0.0293058	CECB
ncbi_118280260	-9.74259	2.7678e-06	0.000689471	CG5065
ncbi_118281138	-9.24476	1.54064e-05	0.00317447	--
ncbi_118270501	-8.59991	5.78092e-11	4.38562e-08	Mitofilin
ncbi_118281128	-8.50515	0.000187991	0.0211998	--
ncbi_118280414	-8.25739	7.52307e-09	3.58743e-06	B1
ncbi_118270757	-8.00375	0.000525737	0.0466116	pll
ncbi_118270613	-7.6677	7.00868e-05	0.00991312	Oamb
ncbi_118280171	-7.36382	6.18455e-08	2.29378e-05	--
ncbi_118281232	-6.82209	3.91126e-18	1.63197e-14	Galt
ncbi_118270295	-6.82018	3.96714e-09	2.20705e-06	HtrA2
ncbi_118270594	-6.81911	1.43566e-13	2.99514e-10	CYP4C1
ncbi_118270689	-6.78572	4.29649e-06	0.00100998	CYP4C1
MSTRG.14218	-6.72208	2.31822e-11	2.41819e-08	Dlg5
ncbi_118275516	-5.66534	0.000359348	0.0346678	--
MSTRG.11940	-4.36433	0.0001589	0.0189431	CECA
ncbi_118270354	-4.32408	0.00056435	0.0485516	--
ncbi_118263764	-4.15216	3.90628e-05	0.00645502	--
MSTRG.21422	-4.00727	6.44406e-10	3.98338e-07	--
MSTRG.5999	-3.84163	3.85656e-12	4.59757e-09	POL
ncbi_118270302	-3.83976	8.2075e-07	0.000236178	--
ncbi_118277295	-3.7283	0.000149722	0.0181077	--
MSTRG.11938	-3.33545	1.23483e-09	7.10665e-07	CECB
ncbi_118263800	-3.28129	1.19273e-15	3.98134e-12	--
ncbi_118281169	-3.27493	1.93046e-12	2.68495e-09	MCFD2
ncbi_118280991	-3.08489	3.75962e-05	0.0063382	HIVEP2
ncbi_118281238	-3.01057	1.78542e-08	7.64067e-06	SLC2A3
ncbi_118279943	-2.89354	1.96809e-13	3.64972e-10	GE14456
ncbi_118270359	-2.59409	0.000234299	0.0253926	GstD7
MSTRG.21423	-2.57078	1.20531e-09	7.10665e-07	--
ncbi_118280412	-2.45457	1.84645e-05	0.00362556	--
MSTRG.23865	-2.38347	0.000248321	0.0265671	--
MSTRG.23398	-2.38257	4.54524e-05	0.00729423	--
ncbi_118263354	-2.3802	1.78757e-05	0.00357455	OtopLc
ncbi_118268943	-2.36654	0.000347203	0.0336908	--
MSTRG.2540	-2.17089	0.000210439	0.0231067	--
ncbi_118263833	-2.10764	1.60086e-05	0.00325833	poc1a
ncbi_118280669	-2.10052	2.47174e-07	8.41907e-05	SLC6A1
ncbi_118265739	2.02408	8.88606e-05	0.0121016	PBP
ncbi_118277727	2.08957	6.54214e-05	0.00941279	pol
MSTRG.25429	2.16433	4.35604e-05	0.00705848	--
ncbi_118263396	2.18436	0.000291699	0.0293058	Clc
ncbi_118274792	2.18442	2.33157e-05	0.00437234	miox
ncbi_118273353	2.22675	7.96351e-07	0.000233177	TRIM45
ncbi_118277371	2.25873	0.000205209	0.0226818	--
ncbi_118269876	2.39656	2.55082e-06	0.000645048	GstD7
MSTRG.4621	2.41777	1.35437e-05	0.00282556	nop10
MSTRG.816	2.47154	6.13543e-15	1.52181e-11	--
ncbi_118265484	2.48938	4.91246e-08	1.95212e-05	--
ncbi_118277653	2.49082	2.75645e-19	1.99425e-15	--
ncbi_118277265	2.58496	1.68267e-07	5.85079e-05	--
ncbi_118277807	2.6616	3.90097e-11	3.42669e-08	tipE
ncbi_118262873	2.71904	0.000276336	0.0284695	HSD17B8
ncbi_118271422	2.88982	5.84967e-08	2.21888e-05	--
ncbi_118280946	3.00171	3.76113e-13	6.27732e-10	--
ncbi_118277618	3.04999	9.45237e-05	0.0126208	--
ncbi_118264991	3.23522	9.84258e-08	3.57114e-05	--
ncbi_118281016	3.31251	2.19953e-06	0.000592099	MTG2
ncbi_118272053	3.52509	0.000275539	0.0284695	ZK1320.7
ncbi_118272146	3.78274	1.42261e-06	0.000395723	--
ncbi_118281045	4.06496	0.000303664	0.0301676	--
ncbi_118272022	4.07808	3.45156e-22	5.76066e-18	fabG
MSTRG.725	4.40665	4.45792e-09	2.40009e-06	--
ncbi_118270063	4.43155	0.00014526	0.0176962	--
ncbi_118280181	4.68374	5.77586e-10	3.70766e-07	--
ncbi_118277329	4.822	5.12157e-11	4.27395e-08	COX23
ncbi_118265164	4.83605	0.000521066	0.0465059	--
ncbi_118265408	4.84298	9.39821e-05	0.0126208	AGK
ncbi_118268028	5.06609	2.19288e-06	0.000592099	--
ncbi_118265035	5.11458	2.41817e-06	0.00063299	--
ncbi_118272279	5.47868	1.80774e-12	2.68495e-09	GPD
ncbi_118266283	5.69905	3.58463e-19	1.99425e-15	--
ncbi_118281368	5.7464	7.65124e-11	5.55214e-08	--
MSTRG.6284	6.32313	3.04284e-12	3.90654e-09	--
ncbi_118270024	7.15699	5.85252e-09	2.95996e-06	ATP6AP2
ncbi_118270433	8.12584	5.0916e-08	1.97625e-05	--
MSTRG.23599	8.94642	1.06058e-05	0.0023291	--
ncbi_118263716	9.30682	0.000549439	0.0477611	pif1

## Sheet: TableS6
Table S6 DEGs related to immunity in male adult
Gene ID	log2(fc)	PValue	FDR	Symbol
ncbi_118280991	-3.08489	3.75962e-05	0.0063382	HIVEP2
ncbi_118281138	-9.24476	1.54064e-05	0.00317447	--
ncbi_118281047	-4.24793	0.0975131	0.98996	--
ncbi_118281200	-1.89058	5.00122e-07	0.000154575	ZNF131
ncbi_118272383	0.943784	0.0668163	0.872119	--

## Sheet: TableS7
Table S7 DEGs related to immunity in female adult
Gene ID	log2(fc)	PValue	FDR	Symbol
ncbi_118270757	-6.32193	0.222638	0.999893	pll
ncbi_118268611	-0.211291	0.472912	0.999893	PGRP
ncbi_118265559	-0.98058	0.0181051	0.80548	--
ncbi_118272477	0.80976	0.0945123	0.999893	GNBP3
MSTRG.11940	-2.78156	0.0886043	0.999893	CECA
MSTRG.12130	-2.75223	0.165301	0.999893	CECA
MSTRG.11938	-0.693022	0.471809	0.999893	CECB
MSTRG.12127	-6.64386	0.571823	0.999893	CECB
